# Supplementary material for: Discordant Humoral and T-Cell Response to mRNA SARS-CoV-2 Vaccine and the Risk of Breakthrough Infections in Women with Breast Cancer, Receiving Cyclin-Dependent Kinase 4 and 6 Inhibitors
Source: Cancers (Basel). 2023 Mar 27;15(7):2000. doi: 10.3390/cancers15072000 (PMC10093435; doi:10.3390/cancers15072000)
Supplement: Supplementary file 1 [file cancers-15-02000-s001.zip]

Archive with 1 entries (1 files):
- cancers-2141761-supplementary.pdf
